# Supplementary material for: Further Characterization of the Antiviral Transmembrane Protein MARCH8
Source: Cells. 2024 Apr 17;13(8):698. doi: 10.3390/cells13080698 (PMC11049619; doi:10.3390/cells13080698)
Supplement: Supplementary file 1 [file cells-13-00698-s001.zip]

Archive with 2 entries (2 files):
- cells-2930935-supplementary.pdf
- Table S1.xlsx
